# Supplementary material for: PCR and Culture Analysis of Streptococcus pneumoniae Nasopharyngeal Carriage in Healthy Children
Source: Microorganisms. 2021 Oct 8;9(10):2116. doi: 10.3390/microorganisms9102116 (PMC8538797; doi:10.3390/microorganisms9102116)
Supplement: Supplementary file 1 [file microorganisms-09-02116-s001.zip]

Archive with 1 entries (1 files):
- microorganisms-1403223-supplementary.pdf
